# Supplementary material for: A Toolkit for Detecting Fallacious Calls for Papers from Potential Predatory Journals
Source: Adv Pharm Bull. 2023 Jan 23;13(4):627–34. doi: 10.34172/apb.2023.068 (PMC10676554; doi:10.34172/apb.2023.068)
Supplement: Supplementary file 1 — GitHub code: https://github.com/amrrs/spamming_detect_lexicon Online tool: https://mdadkhah.shinyapps.io/PredatoryCFP/ [file apb-13-627-s001.zip]

Archive with 10 entries (8 files):
- spamming_detect_lexicon-main/
- spamming_detect_lexicon-main/.gitignore
- spamming_detect_lexicon-main/LICENSE
- spamming_detect_lexicon-main/README.md
- spamming_detect_lexicon-main/app_screenshot.png
- spamming_detect_lexicon-main/predatory_text_detect/
- spamming_detect_lexicon-main/predatory_text_detect/app.R
- spamming_detect_lexicon-main/spam (1).txt
- spamming_detect_lexicon-main/spam_text.R
- spamming_detect_lexicon-main/spamming.Rproj
