# Supplementary material for: A Toolkit for Detecting Fallacious Calls for Papers from Potential Predatory Journals
Source: Adv Pharm Bull. 2023 Jan 23;13(4):627–34. doi: 10.34172/apb.2023.068 (PMC10676554; doi:10.34172/apb.2023.068)
Supplement: Supplementary file 1 — GitHub code: https://github.com/amrrs/spamming_detect_lexicon Online tool: https://mdadkhah.shinyapps.io/PredatoryCFP/ [file apb-13-627-s001.zip › spamming_detect_lexicon-main/spam (1).txt]

WORLD JOURNAL OF PHARMACY AND PHARMACEUTICAL SCIENCESÂ www.wjpps.comÂ Â Â Â ISSN: 2278-4357Â 

SJIF Impact Factor 7.421 & ICV 84.65

Â 

Dear Professor/Researcher

Â 

We are pleased to inform you that a latest issue ofÂ World Journal Of Pharmacy And Pharmaceutical SciencesÂ (WJPPS)Â is available online. See table of content below.

Â 

We as reputed Open Access International Journal publishers provide you worldwide platform to communicate your valuable Research and Ideas to Scientific communities.

Â 

Authors can submit the Quality Articles through Online Manuscript Submission Process from Direct LinkÂ http://www.wjpps.com/wjpps_controller/manuscript

Â 

OR

Â 
Through mail onÂ editor@wjpps.comÂ 

If you wish to unsubscribe contact onÂ admin@wjpps.com


2018 - VOLUME 7, OCTOBER ISSUE 10
Research Article
COMPARISON BETWEEN MESH VERSUS NON-MESH REPAIR OF INGUINAL HERNIA

*Hayder Salim Shaker Al-Mindylawi

[ABSTRACT]Â Â Â Â [Full Text Article]Â Â Â Â [Â DOI :Â 10.20959/wjpps201810-12391Â ]
FORMULATION, PHYSICOCHEMICAL CHARACTERIZATION AND IN VITRO EVALUATION OF WATER-IN-OIL MICROEMULSION CONTAINING VITAMIN E FOR TOPICAL APPLICATION

Tuane Nardacchione Garbin, FabÃ­ola Garcia Praca, Jessica Messias da Silva, Maria Vitoria Lopes Badra Bentley and Wanessa Silva Garcia Medina*

[ABSTRACT]Â Â Â Â [Full Text Article]Â Â Â Â [Â DOI :Â 10.20959/wjpps201810-12412Â ]
SERUM AND GASTRIC TISSUE ELECTROLYTE LEVELS IN CARBIMAZOLE-TREATED AND LEVOTHYROXINE-TREATED MALE NEW ZEALAND WHITE RABBITS

Ajayi Ayodeji Folorunsho*, Akhigbe Roland Eghoghosoa, Ajayi Lydia Oluwatoyin, Adeleye Gbenga Sunday and Adebayo-Gege Grace Iyabo

[ABSTRACT]Â Â Â Â [Full Text Article]Â Â Â Â [Â DOI :Â 10.20959/wjpps201810-12379Â ]
ADVANCE OF PHOTODYNAMIC THERAPY IN THE TREATMENT OF NON-MELANOMA SKIN CANCER: LITERATURE REVISION

Rafaela Fernanda Batista and Ana Laura RemÃ©dio Zeni Beretta *

[ABSTRACT]Â Â Â Â [Full Text Article]Â Â Â Â [Â DOI :Â 10.20959/wjpps201810-12419Â ]
SPECTROPHOTOMETRIC DETERMINATION OF CLOBETASOL PROPIONATE IN PHARMACEUTICAL PREPARATIONS AND ENVIRONMENTAL SAMPLES

Nief Rahman Ahmed* and Nawfal Sheet Mohamad

[ABSTRACT]Â Â Â Â [Full Text Article]Â Â Â Â [Â DOI :Â 10.20959/wjpps201810-12386Â ]
ASSESSMENT OF THE EFFECTS OF AN AQUEOUS TRUNK BARK EXTRACT OF PARKIA BIGLOBOSA (MIMOSACEAE) ON BLOOD SUGAR LEVELS IN RATS

Kassi Yomalan, Toto KouamÃ© NoÃ«l, Nanti GoorÃ© Guy Charles GolÃ©, Nene Bi Semi Anthelme* and TraorÃ© Flavien

[ABSTRACT]Â Â Â Â [Full Text Article]Â Â Â Â [Â DOI :Â 10.20959/wjpps201810-12370Â ]
ISOLATION AND IDENTIFICATION OF AEROBIC BACTERIA FROM FRESH AND STORED TABLE EGGS IN KHARTOUM STATE, SUDAN

Salih I. A. Salih, El Ayis A. Abubaker*, Fadlalla E., Rooble S. Abdulahi, Eassa A. Eassa and Abdalla A. O. Abdelrahim

[ABSTRACT]Â Â Â Â [Full Text Article]Â Â Â Â [Â DOI :Â 10.20959/wjpps201810-12428Â ]
QUANTUM CHEMICAL ANALYSIS OF ETHANOL AND ITS INTERACTION WITH AMINO ACIDS AND DIPEPTIDES (CARNOSINE)

Nadia LimÃ³n Olmos, Carolina del Carmen PÃ©rez SÃ¡nchez, Marcos Alberto RamÃ­rez Perez, Temani Duran Mendoza, Maria Concepcion de la Cruz Leyva, VerÃ³nica RodrÃ­guez Soria, Laura Contreras Mioni and Manuel GonzÃ¡lez Perez*

[ABSTRACT]Â Â Â Â [Full Text Article]Â Â Â Â [Â DOI :Â 10.20959/wjpps201810-12447Â ]
BIOCHEMICAL STUDY ON THE REGENERATIVE EFFECT OF BEE VENOM ON EXPERIMENTALLY INDUCED DIABETES

Yakout A. El Senosi, Omayma, A. R. Abou Zaid, Afaf Desouky A. Elmaged and Mohamed A. M. Ali*

[ABSTRACT]Â Â Â Â [Full Text Article]Â Â Â Â [Â DOI :Â 10.20959/wjpps201810-12445Â ]


-- 
Editor in Chief
Dr. Valentina Petkova
Ph.D., M.Sc.Pharm., M.Sc.P.H.
World Journal of Pharmacy and Pharmaceutical Sciences
www.wjpps.com
