# Supplementary material for: A Toolkit for Detecting Fallacious Calls for Papers from Potential Predatory Journals
Source: Adv Pharm Bull. 2023 Jan 23;13(4):627–34. doi: 10.34172/apb.2023.068 (PMC10676554; doi:10.34172/apb.2023.068)
Supplement: Supplementary file 1 — GitHub code: https://github.com/amrrs/spamming_detect_lexicon Online tool: https://mdadkhah.shinyapps.io/PredatoryCFP/ [file apb-13-627-s001.zip › spamming_detect_lexicon-main/spam_text.R]

library(tidyverse)

pred_lex <- read_csv("predatory_lexicon_updated.csv")


#input_text <- read_file('spam (1).txt')

input_text <- "acceptance is very critical"

input_text <- tolower(input_text)

pred_lex$match <- tolower(input_text) %>%
   str_detect(pred_lex$word)

  
ifelse(sum(pred_lex$match)>0,
  pred_lex %>%
  filter(match) %>%
  summarise(value),
  0)

pred_lex %>% filter(match)
